# Supplementary material for: Effectiveness of Xpert MTB/RIF and the Line Probe Assay tests for the rapid detection of drug-resistant tuberculosis in the Central African Republic
Source: PLOS Glob Public Health. 2023 May 1;3(5):e0001847. doi: 10.1371/journal.pgph.0001847 (PMC10150968; doi:10.1371/journal.pgph.0001847)
Supplement: S1 Data — (XLSX) [file pgph.0001847.s001.xlsx]

## Sheet: Feuil1
								rpoB wt								rpoBMut				katg WT	katG MUT		inhA		inhA MUT				Rifampicine		Isoniazide
Age	Sexe	Provenance	type de patient	Genexpert	rif resistant	ATBG	TUB	WT1	WT2	WT3	WT4	WT5	WT6	WT7	WT8	MUT1	MUT2A	MUT2B	MUT3	WT	MUT1	MUT2	WT1	WT2	MUT1	MUT2	MUT3A	MUT3B	Résistant	Sensible	Résistant
22	M	Bangui	Abandon	oui	oui	RH	P	P	P	P	P	P	P	Abs	P	Non	Oui	Non	Non	Abs	Oui	Non	P	P	Non	Non	Non	Non	Résistant		Résistant
28	M	Bangui	RECHUTE	oui	oui	RH	P	P	P	P	P	P	P	Abs	P	Non	Oui	Non	Non	Abs	Oui	Non	P	P	Non	Non	Non	Non	Résistant		Résistant
18	F	Bangui	Abandon	oui	oui	RH	P	P	P	Abs	Abs	P	P	P	P	Oui	Non	Non	Non	Abs	Oui	Non	Abs	P	Oui	Non	Non	Non	Résistant		Résistant
41	M	Bangui	RECHUTE	oui	oui	RH	P	P	P	P	P	P	P	P	Abs	Non	Non	Non	Oui	Abs	Oui	Non	P	P	Non	Non	Non	Non	Résistant		Résistant
24	M	Bangui	RECHUTE	oui	oui	RH	P	P	P	P	P	P	P	Abs	P	Non	Non	Oui	Non	P	Non	Non	P	P	Non	Non	Non	Non	Résistant		Résistant
23	F	Bangui	RECHUTE	oui	oui	RH	P	P	P	P	P	P	P	Abs	P	Non	Non	Non	Non	Abs	Oui	Non	P	P	Non	Non	Non	Non	Résistant		Résistant
50	F	Bangui	ECHEC	oui	oui	RH	P	P	P	Abs	Abs	P	P	P	P	Oui	Non	Non	Non	Abs	Oui	Non	P	P	Non	Non	Non	Non	Résistant		Résistant
20	F	Bangui	RECHUTE	oui	oui	RH	P	P	P	P	P	P	P	P	Abs	Non	Non	Non	Oui	Abs	Oui	Non	P	P	Non	Non	Non	Non	Résistant		Résistant
32	F	Bangui	ECHEC	oui	oui	RH	P	P	P	P	P	P	P	Abs	P	Non	Non	Oui	Non	Abs	Oui	Non	P	P	Non	Non	Non	Non	Résistant		Résistant
49	M	Bangui	ECHEC	oui	oui	RH	P	P	P	P	P	P	P	Abs	P	Non	Oui	Non	Non	Abs	Oui	Non	P	P	Non	Non	Non	Non	Résistant		Résistant
33	F	Bangui	ECHEC	oui	oui	RH	P	P	P	P	P	P	P	P	Abs	Non	Non	Non	Oui	Abs	Oui	Non	P	P	Non	Non	Non	Non	Résistant		Résistant
28	M	Bangui	CONTACT RR	oui	oui	RH	P	P	P	P	P	P	P	Abs	P	Non	Oui	Non	Non	Abs	Oui	Non	P	P	Non	Non	Non	Non	Résistant		Résistant
45	M	Bangui	ECHEC	oui	oui	RH	P	P	P	P	P	P	P	P	Abs	Non	Non	Non	Oui	Abs	Oui	Non	P	P	Non	Non	Non	Non	Résistant		Résistant
32	F	Bangui	RECHUTE	oui	oui	RH	P	P	P	P	P	Abs	Abs	P	P	Oui	Non	Non	Non	Abs	Oui	Non	P	P	Non	Non	Non	Non	Résistant		Résistant
48	M	Bangui	Abandon	oui	oui	RH	P	P	P	Abs	Abs	P	P	P	P	Oui	Non	Non	Non	Abs	Oui	Non	P	P	Non	Non	Non	Non	Résistant		Résistant
21	M	Bangui	ECHEC	oui	oui	R	P	P	P	P	P	P	P	P	Abs	Non	Non	Non	Oui	P	Non	Non	P	P	Non	Non	Non	Non	Résistant		Sensible	Sensible
41	M	Bangui	Nouveaux cas	oui	oui	RH	P	P	P	P	P	P	P	P	Abs	Non	Non	Non	Oui	Abs	Oui	Non	P	P	Non	Non	Non	Non	Résistant		Résistant
42	M	Bangui	ECHEC	oui	oui	RH	P	P	P	P	P	P	P	P	Abs	Non	Non	Non	Oui	Abs	Oui	Non	P	P	Non	Non	Non	Non	Résistant		Résistant
33	M	Bangui	RECHUTE	oui	oui	RH	P	P	P	Abs	Abs	P	P	Abs	P	Non	Non	Non	Non	Abs	Oui	Non	P	P	Non	Non	Non	Non	Résistant		Résistant
41	M	Bangui	Abandon	oui	oui	RH	P	P	P	P	P	P	P	P	Abs	Non	Non	Non	Oui	Abs	Oui	Non	P	P	Non	Non	Non	Non	Résistant		Résistant
34	M	Bangui	RECHUTE	oui	oui	RH	P	P	P	P	P	P	P	P	Abs	Non	Non	Non	Oui	P	Non	Non	Abs	P	Oui	Non	Non	Non	Résistant		Résistant
35	F	Bangui	ECHEC	oui	oui	RH	P	P	P	P	P	P	P	Abs	P	Non	Oui	Non	Non	Abs	Oui	Non	P	P	Non	Non	Non	Non	Résistant		Résistant
22	M	Bangui	ECHEC	oui	oui	RH	P	P	P	P	P	P	P	P	Abs	Non	Non	Non	Oui	Abs	Oui	Non	P	P	Non	Non	Non	Non	Résistant		Résistant
57	F	Bangui	Abandon	oui	oui	RH	P	P	P	P	P	Abs	Abs	P	P	Oui	Non	Non	Non	Abs	Oui	Non	P	P	Non	Non	Non	Non	Résistant		Résistant
48	M	Bangui	RECHUTE	oui	oui	RH	P	P	P	Abs	Abs	P	P	P	P	Non	Non	Non	Non	Abs	Oui	Non	Abs	P	Oui	Non	Non	Non	Résistant		Résistant
42	M	Bangui	RECHUTE	oui	oui	RH	P	P	P	P	P	P	P	P	Abs	Non	Non	Non	Oui	Abs	Oui	Non	P	P	Non	Non	Non	Non	Résistant		Résistant
44	F	Bangui	ECHEC	oui	oui	RH	P	P	P	P	P	P	P	P	Abs	Non	Non	Non	Oui	Abs	Oui	Non	P	P	Non	Non	Non	Non	Résistant		Résistant
41	M	Bangui	RECHUTE	oui	oui	RH	P	P	P	P	P	P	P	Abs	P	Non	Non	Non	Non	Abs	Oui	Non	P	P	Non	Non	Non	Non	Résistant		Résistant
35	F	Bangui	ECHEC	oui	oui	RH	P	P	P	P	P	Abs	Abs	P	P	Oui	Non	Non	Non	Abs	Oui	Non	P	P	Non	Non	Non	Non	Résistant		Résistant
31	M	Bangui	ECHEC	oui	oui	RH	P	P	P	P	P	P	P	P	Abs	Non	Non	Non	Oui	Abs	Oui	Non	P	P	Non	Non	Non	Non	Résistant		Résistant
36	F	Bangui	RECHUTE	oui	oui	RH	P	P	P	P	P	P	P	P	Abs	Non	Non	Non	Oui	Abs	Oui	Non	P	P	Non	Non	Non	Non	Résistant		Résistant
29	F	Provinces	RECHUTE	oui	oui	R	P	P	P	P	P	P	P	P	Abs	Non	Non	Non	Oui	P	Non	Non	P	P	Non	Non	Non	Non	Résistant		Sensible	Sensible
34	M	Bangui	ECHEC	oui	oui	R	P	P	P	P	P	P	P	P	Abs	Non	Non	Non	Oui	P	Non	Non	P	P	Non	Non	Non	Non	Résistant		Sensible	Sensible
36	F	Bangui	ECHEC	oui	oui	RH	P	P	P	P	P	P	P	Abs	P	Non	Oui	Non	Non	Abs	Oui	Non	P	P	Non	Non	Non	Non	Résistant		Résistant
32	M	Provinces	RECHUTE	oui	oui	RH	P	P	P	P	P	P	P	P	Abs	Non	Non	Non	Oui	Abs	Oui	Non	P	P	Non	Non	Non	Non	Résistant		Résistant
25	M	Bangui	RECHUTE	oui	oui	R	P	P	P	P	P	P	P	P	Abs	Non	Non	Non	Oui	P	Non	Non	P	P	Non	Non	Non	Non	Résistant		Sensible	Sensible
39	M	Bangui	ECHEC	oui	oui	RH	P	P	P	Abs	Abs	P	P	P	P	Oui	Non	Non	Non	P	Non	Non	P	P	Non	Non	Non	Non	Résistant		Résistant
28	M	Bangui	ECHEC	oui	oui	R	P	P	P	P	P	P	P	P	Abs	Non	Non	Non	Oui	P	Non	Non	P	P	Non	Non	Non	Non	Résistant		Sensible	Sensible
54	M	Bangui	ECHEC	oui	oui	RH	P	P	P	P	P	P	P	P	Abs	Non	Non	Non	Oui	Abs	Oui	Non	P	P	Non	Non	Non	Non	Résistant		Résistant
30	M	Bangui	ECHEC	oui	oui	RH	P	P	P	P	P	P	P	P	Abs	Non	Non	Non	Oui	Abs	Oui	Non	P	P	Non	Non	Non	Non	Résistant		Résistant
36	M	Bangui	RECHUTE	oui	oui	RH	P	P	P	P	P	P	P	P	Abs	Non	Non	Non	Oui	Abs	Oui	Non	P	P	Non	Non	Non	Non	Résistant		Résistant
37	M	Bangui	RECHUTE	oui	oui	RH	P	P	P	P	P	P	P	Abs	P	Non	Non	Oui	Non	Abs	Oui	Non	P	P	Non	Non	Non	Non	Résistant		Résistant
28	F	Bangui	ECHEC	oui	oui	RH	P	P	P	P	P	P	P	P	Abs	Non	Non	Non	Oui	Abs	Oui	Non	P	P	Non	Non	Non	Non	Résistant		Résistant
35	M	Bangui	ECHEC	oui	oui	RH	P	P	P	P	P	P	P	P	Abs	Non	Non	Non	Oui	Abs	Oui	Non	P	P	Non	Non	Non	Non	Résistant		Résistant
29	M	Bangui	RECHUTE	oui	oui	RH	P	P	P	P	P	P	P	P	Abs	Non	Non	Non	Oui	Abs	Oui	Non	P	P	Non	Non	Non	Non	Résistant		Résistant
46	F	Bangui	ECHEC	oui	oui	RH	P	P	P	P	P	P	P	Abs	P	Non	Non	Oui	Non	Abs	Oui	Non	P	P	Non	Non	Non	Non	Résistant		Résistant
27	M	Provinces	ECHEC	oui	oui	R	P	P	P	P	P	P	P	P	Abs	Non	Non	Non	Oui	P	Non	Non	P	P	Non	Non	Non	Non	Résistant		Sensible	Sensible
25	F	Bangui	RECHUTE	oui	oui	RH	P	P	P	Abs	Abs	P	P	P	P	Oui	Non	Non	Non	Abs	Oui	Non	P	P	Non	Non	Non	Non	Résistant		Résistant
24	F	Bangui	CONTACT RR	oui	oui	RH	P	P	P	P	P	P	P	Abs	P	Non	Oui	Non	Non	Abs	Oui	Non	P	P	Non	Non	Non	Non	Résistant		Résistant
39	M	Bangui	ECHEC	oui	oui	RH	P	P	P	P	P	P	P	P	Abs	Non	Non	Non	Oui	Abs	Oui	Non	P	P	Non	Non	Non	Non	Résistant		Résistant
47	F	Bangui	ABANDON	oui	oui	RH	P	P	P	P	P	P	P	Abs	P	Non	Oui	Non	Non	Abs	Oui	Non	P	P	Non	Non	Non	Non	Résistant		Résistant
25	F	Bangui	ABANDON	oui	oui	RH	P	P	P	P	P	P	P	P	Abs	Non	Non	Non	Oui	Abs	Oui	Non	P	P	Non	Non	Non	Non	Résistant		Résistant
27	M	Bangui	ABANDON	oui	oui	R	P	P	P	P	P	P	P	P	Abs	Non	Non	Non	Oui	P	Non	Non	P	P	Non	Non	Non	Non	Résistant		Sensible	Sensible
50	F	Bangui	RECHUTE	oui	oui	RH	P	P	P	P	P	P	P	Abs	P	Non	Oui	Non	Non	Abs	Oui	Non	Abs	Abs	Oui	Non	Non	Non	Résistant		Résistant
26	M	Bangui	Nouveaux cas	oui	oui	R	P	P	P	P	P	P	P	P	Abs	Non	Non	Non	Oui	P	Non	Non	P	P	Non	Non	Non	Non	Résistant		Sensible	Sensible
39	M	Bangui	ECHEC	oui	oui	RH	P	P	P	P	P	P	P	Abs	P	Non	Non	Oui	Non	Abs	Oui	Non	P	P	Non	Non	Non	Non	Résistant		Résistant
32	M	Bangui	RECHUTE	oui	oui	R	P	P	P	Abs	Abs	P	P	P	P	Non	Non	Non	Non	P	Non	Non	P	P	Non	Non	Non	Non	Résistant		Sensible	Sensible
39	M	Bangui	ECHEC	oui	oui	RH	P	P	P	P	P	P	P	P	P	Non	Non	Oui	Non	Abs	Oui	Non	P	P	Non	Non	Non	Non	Résistant		Résistant
27	M	Bangui	RECHUTE	oui	oui	RH	P	P	P	P	P	P	P	P	Abs	Non	Non	Non	Oui	Abs	Oui	Non	Abs	P	Oui	Non	Non	Non	Résistant		Résistant
29	M	Bangui	Nouveaux cas	oui	oui	RH	P	P	P	P	P	P	P	P	Abs	Non	Non	Non	Non	Abs	Oui	Non	P	P	Non	Non	Non	Non	Résistant		Résistant
40	M	Bangui	Nouveaux cas	oui	oui	RH	P	P	P	P	P	P	P	P	Abs	Non	Non	Non	Oui	Abs	Oui	Non	P	P	Non	Non	Non	Non	Résistant		Résistant
38	F	Bangui	Nouveaux cas	oui	oui	RH	P	P	p	Abs	Abs	P	P	P	P	Non	Non	Non	Non	Abs	Oui	Non	P	P	Non	Non	Non	Non	Résistant		Résistant
28	M	Bangui	RECHUTE	oui	oui	RH	P	P	P	P	P	P	P	P	Abs	Non	Non	Non	Oui	Abs	Oui	Non	P	p	Non	Non	Non	Non	Résistant		Résistant
40	M	Bangui	ECHEC	oui	oui	RH	P	P	P	P	P	P	P	P	Abs	Non	Non	Non	Oui	Abs	Oui	Non	P	p	Non	Non	Non	Non	Résistant		Résistant
22	F	Bangui	RECHUTE	oui	oui	RH	P	P	P	P	P	P	P	P	Abs	Non	Non	Non	Non	Abs	Oui	Non	p	p	Non	Non	Non	Non	Résistant		Résistant
33	M	Bangui	ECHEC	oui	oui	RH	P	P	P	P	P	P	P	Abs	P	Non	Oui	Non	Non	Abs	Oui	Non	P	P	Non	Non	Non	Non	Résistant		Résistant
34	M	Bangui	ECHEC	oui	oui	RH	P	P	P	P	P	P	P	Abs	P	Non	Non	Non	Non	Abs	Oui	Non	P	P	Non	Non	Non	Non	Résistant		Résistant
30	F	Bangui	Nouveaux cas	oui	oui	RH	P	P	P	Abs	Abs	P	P	P	P	Oui	Non	Non	Non	Abs	Oui	Non	P	P	Non	Non	Non	Non	Résistant		Résistant
26	M	Bangui	ECHEC	oui	oui	RH	P	P	P	P	P	P	P	P	Abs	Non	Non	Non	Oui	Abs	Oui	Non	P	P	Non	Non	Non	Non	Résistant		Résistant
26	M	Bangui	Nouveaux cas	oui	oui	RH	P	P	P	P	P	P	P	P	Abs	Non	Non	Non	Oui	Abs	Oui	Non	P	P	Non	Non	Non	Non	Résistant		Résistant
35	M	Bangui	Nouveaux cas	oui	oui	RH	P	P	Abs	Abs	P	P	P	p	P	Non	Non	Non	Non	Abs	Oui	Non	P	P	Non	Non	Non	Non	Résistant		Résistant
36	M	Bangui	ECHEC	oui	oui	RH	P	P	p	Abs	Abs	p	p	p	p	Oui	Non	Non	Non	Abs	Oui	Non	P	P	Non	Non	Non	Non	Résistant		Résistant
27	M	Bangui	RECHUTE	oui	oui	RH	P	P	P	p	p	P	P	P	Abs	Non	Non	Non	Oui	Abs	Oui	Non	p	P	Non	Non	Non	Non	Résistant		Résistant
31	M	Bangui	ECHEC	oui	oui	RH	P	P	P	P	p	P	P	Abs	p	Non	Non	Non	Non	Abs	Oui	Non	p	P	Non	Non	Non	Non	Résistant		Résistant
25	F	Bangui	RECHUTE	oui	oui	RH	P	P	P	P	P	P	P	p	Abs	Non	Non	Non	Oui	Abs	Oui	Non	P	P	Non	Non	Non	Non	Résistant		Résistant
32	M	Bangui	Nouveaux cas	oui	oui	RH	P	P	p	p	p	p	p	P	Abs	Non	Non	Non	Oui	P	Non	Non	Abs	P	Oui	Non	Non	Non	Résistant		Résistant
31	M	Bangui	ECHEC	oui	oui	RH	P	P	P	Abs	Abs	p	p	P	p	Non	Non	Non	Non	Abs	Oui	Non	Abs	Abs	Oui	Non	Non	Non	Résistant		Résistant
39	F	Bangui	ECHEC	oui	oui	RH	P	P	P	P	P	P	P	P	Abs	Non	Non	Non	Oui	Abs	Oui	Non	P	P	Non	Non	Non	Non	Résistant		Résistant
27	F	Bangui	Nouveaux cas	oui	oui	RH	P	P	P	Abs	Abs	P	P	Abs	p	Oui	Non	Non	Non	Abs	Oui	Non	P	P	Non	Non	Non	Non	Résistant		Résistant
36	M	Bangui	RECHUTE	oui	oui	R	P	P	P	P	P	P	P	P	Abs	Non	Non	Non	Oui	P	Non	Non	P	P	Non	Non	Non	Non	Résistant		Sensible	Sensible
81	F	Bangui	Nouveaux cas	oui	oui	RH	P	P	P	Abs	Abs	P	P	P	P	Oui	Non	Non	Non	P	Non	Non	Abs	Abs	Oui	Non	Non	Non	Résistant		Résistant
31	M	Bangui	ECHEC	oui	oui	RH	P	P	P	P	P	P	P	P	Abs	Non	Non	Non	Oui	Abs	Oui	Non	P	P	Non	Non	Non	Non	Résistant		Résistant
42	M	Bangui	Nouveaux cas	oui	oui	RH	P	P	P	P	P	P	P	P	Abs	Non	Non	Non	Oui	Abs	Oui	Non	P	P	Non	Non	Non	Non	Résistant		Résistant
26	M	Bangui	Nouveaux cas	oui	oui	R	P	P	P	P	P	P	P	P	Abs	Non	Non	Non	Oui	p	Non	Non	P	P	Non	Non	Non	Non	Résistant		Sensible	Sensible
40	M	Provinces	ECHEC	oui	oui	RH	P	P	P	P	P	P	P	P	Abs	Non	Non	Non	Oui	Abs	Oui	Non	P	P	Non	Non	Non	Non	Résistant		Résistant
30	M	Bangui	Nouveaux cas	oui	oui	RH	P	P	P	P	P	P	P	Abs	P	Non	Oui	Non	Non	Abs	Oui	Non	Abs	P	Oui	Non	Non	Non	Résistant		Résistant
18	F	Bangui	Nouveaux cas	oui	oui	RH	P	P	P	P	P	P	P	P	Abs	Non	Non	Non	Oui	Abs	Oui	Non	P	P	Non	Non	Non	Non	Résistant		Résistant
46	M	Bangui	Nouveaux cas	oui	oui	RH	P	P	P	P	P	P	P	Abs	P	Non	Non	Oui	Non	Abs	Oui	Non	P	p	Non	Non	Non	Non	Résistant		Résistant
24	M	Bangui	Nouveaux cas	oui	oui	RH	p	p	p	Abs	Abs	P	P	p	p	Oui	Non	Non	Non	Abs	Oui	Non	P	P	Non	Non	Non	Non	Résistant		Résistant
34	M	Bangui	ECHEC	oui	oui	RH	P	P	P	P	P	P	P	P	Abs	Non	Non	Non	Oui	Abs	Oui	Non	P	P	Non	Non	Non	Non	Résistant		Résistant
29	M	Bangui	ECHEC	oui	oui	RH	P	P	P	P	P	P	P	P	Abs	Non	Non	Non	Oui	Abs	Oui	Non	P	P	Non	Non	Non	Non	Résistant		Résistant
16	F	Bangui	ECHEC	oui	oui	RH	P	P	P	P	P	P	P	P	Abs	Non	Non	Non	Oui	Abs	Oui	Non	P	P	Non	Non	Non	Non	Résistant		Résistant
67	M	Bangui	RECHUTE	oui	oui	R	P	P	P	P	P	P	P	P	Abs	Non	Non	Non	Oui	P	Non	Non	P	P	Non	Non	Non	Non	Résistant		Sensible
30	F	Provinces	ECHEC	oui	oui	RH	P	P	P	P	P	P	P	P	Abs	Non	Non	Non	Oui	Abs	Oui	Non	P	P	Non	Non	Non	Non	Résistant		Résistant
35	M	Bangui	RECHUTE	oui	oui	RH	P	P	P	P	P	P	P	Abs	P	Non	Oui	Non	Non	Abs	Oui	Non	P	P	Non	Non	Non	Non	Résistant		Résistant
36	M	Bangui	RECHUTE	oui	oui	R	P	P	P	P	P	P	P	P	Abs	Non	Non	Non	Oui	P	Non	Non	P	P	Non	Non	Non	Non	Résistant		Sensible	Sensible
30	F	Bangui	Nouveaux cas	oui	oui	RH	P	P	P	Abs	Abs	P	P	P	P	Oui	Non	Non	Non	Abs	Oui	Non	P	P	Non	Non	Non	Non	Résistant		Résistant
25	F	Bangui	RECHUTE	oui	oui	RH	P	P	Abs	P	P	P	P	P	P	Non	Non	Non	Non	Abs	Oui	Non	P	P	Non	Non	Non	Non	Résistant		Résistant
49	M	Bangui	Nouveaux cas	oui	oui	RH	P	P	P	P	P	P	P	P	Abs	Non	Non	Non	Non	Abs	Oui	Non	P	P	Non	Non	Non	Non	Résistant		Résistant
18	M	Bangui	ECHEC	oui	oui	R	P	P	P	P	P	P	P	P	Abs	Non	Non	Non	Oui	P	Non	Non	P	p	Non	Non	Non	Non	Résistant		Sensible	Sensible
30	F	Bangui	ECHEC	oui	oui	R	P	P	P	P	P	P	P	P	Abs	Non	Non	Non	Oui	P	Non	Non	p	P	Non	Non	Non	Non	Résistant		Sensible	Sensible

## Sheet: 2019
									rpoB wt								rpoBMut				katg WT	katG MUT		inhA		inhA MUT											Rifampicine		Isoniazide		gyrA WT			gyrA MUT
N° souches	Age	Sexe	Provenance	type de patient	Genexpert	rif resistant	ATBG	TUB	WT1	WT2	WT3	WT4	WT5	WT6	WT7	WT8	MUT1	MUT2A	MUT2B	MUT3	WT	MUT1	MUT2	WT1	WT2	MUT1	MUT2	MUT2A	MUT2B	TUB	rpoB WT	rpoB MUT	katG WT	katG MUT	inhA WT	inha MUT	Résistant	Sensible	Résistant	sensible	WT1	WT2	WT3	MUT1	MUT2	MUT3A	MUT3B	MUT3C	MUT3D
[truncated: 6 more columns]
